# Supplementary material for: Discrepancies between empirical and theoretical probability in human binary choices within the game of Go
Source: Front Psychol. 2026 Apr 30;17:1594220. doi: 10.3389/fpsyg.2026.1594220 (PMC13171542; doi:10.3389/fpsyg.2026.1594220)
Supplement: Supplementary file 2 [file Data_Sheet_2.xlsx]

## Sheet: Fig. 2A
#	Player ranking	Winning rate (%)
1	1	71.7631
2	2	63.6646
3	3	66.9
4	4	68.5
5	5	59.6
6	6	60.8646
7	7	54.8387
8	8	52.2388
9	9	57.0866
10	10	57.8947
11	11	60.7955
12	11	62.5
13	13	61.838
14	14	57.4257
15	15	57.9208
16	16	55.4688
17	17	57.2621
18	18	53.125
19	19	56.682
20	20	51.3736
21	21	51.3369
22	22	56.5056
23	23	54.6154
24	24	50
25	25	54.4872
26	26	0
27	27	54.2857
28	28	55.5556
29	29	51.3274
30	30	55.0251
31	31	52.6316
32	32	51.049
33	33	51.0204
34	34	46.9388
35	35	64.6594
36	36	50.3067
37	37	50
38	37	46.7391
39	39	47.4074
40	40	53.5433
41	41	54.886
42	42	42.7136
43	43	45.5446
44	44	64.527
45	45	50.6494
46	46	52.3364
47	47	47.9821
48	48	52.1739
49	49	47.9452
50	50	51.2304
51	51	56.0976
52	52	44.086
53	53	47.9452
54	54	42.029
55	55	46.4
56	56	52.4554
57	57	51.417
58	58	61.7021
59	59	52.7778
60	60	47.619
61	61	52.3013
62	62	43.1373
63	63	58.9286
64	64	36.3636
65	65	44.898
66	66	47.7273
67	67	46.9072
68	68	49.3562
69	69	39.4366
70	69	50
71	71	43.5484
72	72	46.5116
73	73	0
74	74	58.4192
75	75	49
76	75	13.3333
77	77	42.3729
78	78	44.4444
79	79	53.4979
80	80	52.0325
81	81	41.6667
82	82	42.8571
83	83	47.4359
84	84	46.875
85	85	39.8374
86	85	45.1613
87	87	38.8889
88	88	42.0635
89	89	48.7805
90	90	38.7097
91	91	45.4545
92	91	44.3396
93	93	44.3548
94	94	40
95	94	54.1667
96	96	41.048
97	97	47.2803
98	98	46.1538
99	99	38.6364
100	100	50
101	101	61.7925
102	102	38.4615
103	103	44.1558
104	104	34.9515
105	105	47.8261
106	105	46.6667
107	107	49.1525
108	108	24.3243
109	108	44.6429
110	110	47.8632
111	111	37.5
112	112	42.8571
113	113	37.2881
114	114	44.2308
115	115	37.037
116	116	35.5556
117	117	55.5556
118	118	45.2381
119	119	41.5385
120	119	48.7179
121	121	42.8571
122	122	38.7097
123	123	36.5854
124	124	0
125	125	43.6364
126	126	45.4545
127	127	42.1053
128	128	62.069
129	129	53.5354
130	130	31.4286
131	131	44.6429
132	132	39.2857
133	133	31.8182
134	134	39.6226
135	135	42.8571
136	136	36.0825
137	137	35.4839
138	138	34.7826
139	139	42.8571
140	139	37.7551
141	141	29.0323
142	142	47.8261
143	143	0
144	144	43.2203
145	145	57.4194
146	146	32.6923
147	146	25
148	148	37.7049
149	149	34.375
150	150	20
151	151	44
152	151	31.5789
153	151	33.3333
154	154	40.9639
155	154	40
156	156	45.8333
157	157	56.6038
158	157	29.3103
159	159	39.2857
160	160	43.75
161	161	53.6424
162	162	27.7778
163	163	42.9104
164	164	42.3729
165	165	41.0714
166	166	44.898
167	167	48.0315
168	167	39.8601
169	169	38
170	170	35.3659
171	170	33.3333
172	172	33.3333
173	173	33.6842
174	174	32.3529
175	175	38.2353
176	176	51.1211
177	177	61.9048
178	178	40
179	178	16.6667
180	180	17.5
181	181	54.7945
182	182	32.6087
183	183	36.8421
184	184	44.4444
185	185	36.3636
186	186	37.5
187	187	46.5517
188	188	41.9643
189	189	53.125
190	189	50
191	191	39.1304
192	191	43.6508
193	191	16.6667
194	194	27.907
195	195	17.6471
196	196	30.7692
197	197	33.3333
198	198	22.8571
199	199	28.5714
200	200	40.7407
201	201	35
202	202	33.0357
203	203	31.0345
204	204	50.3401
205	205	47.2727
206	206	33.3333
207	207	42.1053
208	208	15
209	209	33.3333
210	210	50.3356
211	211	11.1111
212	212	42.5532
213	213	33.3333
214	214	26.9231
215	215	48.5714
216	216	21.4286
217	217	38.7097
218	218	25
219	219	25
220	220	42.1053
221	221	38.8889
222	222	46.0317
223	223	29.5455
224	224	42.5926
225	225	40.2597
226	226	50.9804
227	227	50
228	228	47.4359
229	229	32.6087
230	230	33.3333
231	231	42.8571
232	232	26.2295
233	233	43.662
234	234	11.1111
235	235	27.2727
236	236	40.9091
237	237	42.2535
238	238	53.6585
239	239	45.098
240	240	0
241	241	32.3077
242	242	57.8947
243	243	38.2353
244	244	53.0612
245	245	25
246	246	34.7826
247	247	32.2034
248	248	50
249	249	40.9091
250	250	36.5854
251	251	41.1765
252	252	20
253	253	30
254	254	36.3636
255	255	30.2326
256	256	38.8889
257	257	22.7273
258	258	0
259	259	38
260	260	29.1667
261	261	20
262	262	26.087
263	263	31.5789
264	264	28.9474
265	265	27.7778
266	266	53.3333
267	267	30.303
268	268	0
269	268	34
270	270	27.7778
271	271	26.3158
272	272	27.7778
273	273	29.4118
274	274	28.5714
275	275	0
276	276	25.9259
277	277	37.5
278	278	0
279	279	29.4118
280	280	25
281	281	21.4286
282	282	16.6667
283	283	46.1538
284	284	14.2857
285	285	26.6667
286	286	0
287	287	21.0526
288	288	0
289	289	22.2222
290	290	50
291	291	40
292	292	0
293	293	11.1111
294	294	0
295	295	0
296	296	8.33333
297	297	18.75
298	298	0
299	299	11.1111
300	300	25
301	301	0
302	302	27.2727
303	303	0
304	304	0
305	304	37.5
306	306	0
307	307	0
308	308	0
309	309	0
310	310	0
311	311	0
