# Supplementary material for: Discrepancies between empirical and theoretical probability in human binary choices within the game of Go
Source: Front Psychol. 2026 Apr 30;17:1594220. doi: 10.3389/fpsyg.2026.1594220 (PMC13171542; doi:10.3389/fpsyg.2026.1594220)
Supplement: Supplementary file 3 [file Data_Sheet_3.xlsx]

## Sheet: Fig. 2B
#	Player ranking	Black stone (%)
1	1	51.5
2	2	50.3
3	3	45
4	4	49.7
5	5	53.6
6	6	49.5
7	7	48.4
8	8	50.2
9	9	49.2
10	10	53.7
11	11	53.2
12	11	49
13	13	53.3
14	14	52.3
15	15	57.9
16	16	56.3
17	17	48.4
18	18	51.3
19	19	49.8
20	20	45.9
21	21	55.1
22	22	48.3
23	23	49.7
24	24	50.7
25	25	48.1
26	26	50
27	27	57.1
28	28	44.4
29	29	49.6
30	30	54.8
31	31	52.6
32	32	46.2
33	33	54.1
34	34	47.6
35	35	51.3
36	36	54
37	37	57.3
38	37	45.7
39	39	50.4
40	40	48.8
41	41	45.4
42	42	52.8
43	43	44.6
44	44	50.7
45	45	44.2
46	46	53
47	47	42.2
48	48	49.3
49	49	56.8
50	50	45.4
51	51	53.7
52	52	50
53	53	50.2
54	54	44.2
55	55	52.8
56	56	50
57	57	43.3
58	58	46.8
59	59	50
60	60	53.7
61	61	49.8
62	62	49
63	63	41.1
64	64	45.5
65	65	45.4
66	66	50
67	67	53.1
68	68	51.5
69	69	53.5
70	69	52.6
71	71	41.9
72	72	58.1
73	73	50
74	74	49.7
75	75	49
76	75	33.3
77	77	40.7
78	78	50
79	79	53.9
80	80	53.7
81	81	33.3
82	82	48.1
83	83	51.3
84	84	56.3
85	85	47.2
86	85	46.8
87	87	55.6
88	88	54.8
89	89	53.7
90	90	67.7
91	91	57.1
92	91	57.5
93	93	51.6
94	94	52.9
95	94	45.8
96	96	48.5
97	97	55.6
98	98	47.7
99	99	45.5
100	100	66.7
101	101	58.5
102	102	53.8
103	103	48.1
104	104	48.5
105	105	30.4
106	105	46.7
107	107	52.5
108	108	43.2
109	108	55.4
110	110	54.7
111	111	45
112	112	40.5
113	113	40.7
114	114	46.2
115	115	51.9
116	116	37.8
117	117	48.5
118	118	52.4
119	119	53.8
120	119	51.3
121	121	45.1
122	122	58.1
123	123	41.5
124	124	66.7
125	125	53.6
126	126	54.5
127	127	51.2
128	128	41.4
129	129	52.9
130	130	50
131	131	51.8
132	132	42.9
133	133	54.5
134	134	52.8
135	135	57.1
136	136	49.5
137	137	41.9
138	138	56.5
139	139	47.6
140	139	57.1
141	141	45.2
142	142	52.2
143	143	0
144	144	52.5
145	145	51.6
146	146	48.1
147	146	46.9
148	148	45.9
149	149	50
150	150	30
151	151	56
152	151	42.1
153	151	33.3
154	154	51.8
155	154	50
156	156	41.7
157	157	50.9
158	157	51.7
159	159	58.9
160	160	56.3
161	161	50.3
162	162	44.4
163	163	51.1
164	164	61
165	165	55.4
166	166	45.9
167	167	53.5
168	167	49.7
169	169	44
170	170	48.8
171	170	66.7
172	172	66.7
173	173	43.2
174	174	41.2
175	175	61.8
176	176	51.6
177	177	42.9
178	178	40
179	178	16.7
180	180	45
181	181	49.9
182	182	56.5
183	183	50
184	184	59.5
185	185	36.4
186	186	62.5
187	187	48.3
188	188	56.3
189	189	53.1
190	189	50
191	191	43.5
192	191	56.3
193	191	44.4
194	194	46.5
195	195	35.3
196	196	43.6
197	197	33.3
198	198	45.7
199	199	42.9
200	200	51.9
201	201	55
202	202	54.5
203	203	41.4
204	204	51.7
205	205	53.6
206	206	51.1
207	207	50
208	208	60
209	209	46.7
210	210	53
211	211	44.4
212	212	46.8
213	213	33.3
214	214	38.5
215	215	44.3
216	216	35.7
217	217	53.8
218	218	42.9
219	219	50
220	220	36.8
221	221	38.9
222	222	61.9
223	223	43.2
224	224	51.9
225	225	51.9
226	226	48
227	227	50
228	228	51.3
229	229	56.5
230	230	66.7
231	231	56
232	232	54.1
233	233	57.7
234	234	44.4
235	235	59.1
236	236	43.9
237	237	56.3
238	238	61
239	239	51
240	240	50
241	241	46.2
242	242	63.2
243	243	47.1
244	244	49
245	245	33.3
246	246	34.8
247	247	45.8
248	248	54
249	249	52.3
250	250	56.1
251	251	52.9
252	252	40
253	253	30
254	254	45.5
255	255	44.2
256	256	53.7
257	257	54.5
258	258	33.3
259	259	50
260	260	33.3
261	261	10
262	262	56.5
263	263	47.4
264	264	47.4
265	265	55.6
266	266	70
267	267	48.5
268	268	0
269	268	40
270	270	38.9
271	271	42.1
272	272	38.9
273	273	41.2
274	274	28.6
275	275	25
276	276	40.7
277	277	43.8
278	278	37.5
279	279	35.3
280	280	31.3
281	281	28.6
282	282	33.3
283	283	46.2
284	284	28.6
285	285	26.7
286	286	20
287	287	36.8
288	288	25
289	289	33.3
290	290	58.3
291	291	40
292	292	25
293	293	22.2
294	294	60
295	295	50
296	296	8.3
297	297	31.3
298	298	37.5
299	299	44.4
300	300	25
301	301	0
302	302	18.2
303	303	0
304	304	0
305	304	37.5
306	306	0
307	307	0
308	308	0
309	309	0
310	310	0
311	311	0
