# Supplementary material for: Discrepancies between empirical and theoretical probability in human binary choices within the game of Go
Source: Front Psychol. 2026 Apr 30;17:1594220. doi: 10.3389/fpsyg.2026.1594220 (PMC13171542; doi:10.3389/fpsyg.2026.1594220)
Supplement: Supplementary file 4 [file Data_Sheet_4.xlsx]

## Sheet: Fig. 2C
#	Player ranking	Black stone (%)
1	1	18.1818
2	1	37.5
3	1	39.0244
4	1	42.8571
5	1	46.4789
6	1	47.191
7	1	49.5413
8	1	52.1739
9	1	54.3478
10	1	54.902
11	2	34.7826
12	2	39.5349
13	2	45.2055
14	2	46.25
15	2	52.6316
16	2	53.8462
17	2	54.023
18	2	54.6667
19	2	56.5217
20	2	62.8205
21	3	38.8235
22	3	44
23	3	44.2105
24	3	47.3684
25	3	48
26	3	49.1803
27	3	50.5155
28	3	52.3364
29	3	54.5455
30	4	38.6364
31	4	47.541
32	4	47.7273
33	4	53.6364
34	4	56.9231
35	4	57.6471
36	4	58.8235
37	4	62.7451
38	4	66.2921
39	4	75
40	5	45
41	5	45.7627
42	5	46.4789
43	5	51.25
44	5	53.2609
45	5	60
46	5	62.3188
47	5	62.3377
48	5	63.0952
49	5	63.1068
50	5	91.6667
51	6	38.0282
52	6	49.1525
53	6	50.8772
54	6	54.023
55	6	57.377
56	6	60.9195
57	6	62.1053
58	6	62.6506
59	7	46.3768
60	7	50.6667
61	7	52.8736
62	7	53.8462
63	7	56.9444
64	7	57.5472
65	7	59.3023
66	7	65.4206
67	7	77.7778
68	8	37.9747
69	8	52.2727
70	8	54
71	8	55.2632
72	8	57.1429
73	8	57.7465
74	8	59.6154
75	8	60
76	8	67.1875
77	8	71.4286
78	9	29.6875
79	9	49.3333
80	9	50.7937
81	9	59.2593
82	9	59.4203
83	9	60
84	9	62.069
85	9	62.766
86	10	47.0588
87	10	51.8519
88	10	57.4074
89	10	58.209
90	10	59.4059
91	10	59.5745
92	10	60
93	10	61.4035
94	10	62.8571
95	10	71.4286
96	11	48.3333
97	11	50
98	11	60.2941
99	11	60.3448
100	11	63.8298
101	11	66.6667
102	11	68.5393
103	12	48.9796
104	12	50
105	12	50
106	12	53.8462
107	12	57.5758
108	12	58.3333
109	12	58.5714
110	12	63.5135
111	12	67.0732
112	13	56
113	13	58.7302
114	13	60.3774
115	13	62
116	13	63.6364
117	13	63.6364
118	13	64.4737
119	13	68.1818
120	13	68.75
121	14	44.7761
122	14	48.2759
123	14	50.8475
124	14	56.8182
125	14	59.5238
126	14	62.6866
127	14	65.4321
128	14	66.129
129	14	68.8525
130	15	51.8519
131	15	55.1282
132	15	58.6957
133	15	61.25
134	15	63.3803
135	15	63.7931
136	15	64
137	15	64.2857
138	16	38.1579
139	16	41.0256
140	16	52.9412
141	16	55.5556
142	16	56.1404
143	16	56.338
144	16	61.9048
145	16	63.5135
146	16	66.2162
147	16	68.6275
148	16	71.1864
149	17	47.2727
150	17	49.0196
151	17	54.902
152	17	57.8125
153	17	58.6207
154	17	64.8649
155	17	67.6471
156	17	73.3333
157	18	43.4783
158	18	52.7273
159	18	55.5556
160	18	57.5
161	18	57.6923
162	18	59.2593
163	18	61.2245
164	18	62.069
165	18	62.7119
166	18	67.2727
167	19	41.6667
168	19	55.9322
169	19	57.6923
170	19	58.6957
171	19	60
172	19	60.274
173	19	61.7647
174	19	62.7119
175	19	66.6667
176	19	84.6154
177	20	50
178	20	55.5556
179	20	60.2941
180	20	61.3636
181	20	61.5385
182	20	63.7931
183	20	64.3836
184	20	65.9341
185	20	72.7273
186	21	47.619
187	21	50.7692
188	21	54
189	21	55.7377
190	21	56.7164
191	21	58.1395
192	21	60.6061
193	21	62.1622
194	21	63.3333
195	21	81.8182
196	22	50
197	22	51.2821
198	22	56.6038
199	22	59.7222
200	22	62.0253
201	22	62.1622
202	22	64.1509
203	22	64.9123
204	22	68.9655
205	23	40
206	23	45.6522
207	23	49.1228
208	23	53.3333
209	23	57.1429
210	23	59.6154
211	23	61.5385
212	23	62.3377
213	23	77.7778
214	24	42.8571
215	24	53.4483
216	24	62.2951
217	24	62.5
218	24	62.8571
219	24	63.1579
220	24	63.6364
221	24	64.1509
222	24	68.75
223	24	100
224	25	55.102
225	25	56.7568
226	25	59.6154
227	25	60.4167
228	25	63.7681
229	25	64.6465
230	25	69.0909
231	25	76.4706
232	26	32
233	26	58.6207
234	26	60
235	26	60.7143
236	26	61.1765
237	26	61.5385
238	26	61.8182
239	26	66.1017
240	26	66.6667
241	27	50
242	27	50
243	27	53.8462
244	27	54.5455
245	27	54.717
246	27	60.4651
247	27	60.7843
248	27	67.2727
249	28	48.8889
250	28	52.1739
251	28	57.8947
252	28	58.8235
253	28	64.9123
254	28	65.9574
255	28	67.3077
256	29	39.2857
257	29	54.0541
258	29	56.1404
259	29	59.0164
260	29	59.0909
261	29	63.2653
262	29	63.9344
263	29	68.4211
264	29	68.5185
265	30	39.4737
266	30	51.6129
267	30	54.8387
268	30	56.3636
269	30	57.8947
270	30	59.5745
271	30	59.6154
272	30	61.1111
273	31	44.1176
274	31	52.9412
275	31	53.8462
276	31	60.6557
277	31	60.8696
278	31	61.2245
279	31	61.5385
280	31	63.8298
281	32	50
282	32	54
283	32	54.2169
284	32	56.4103
285	32	56.5217
286	32	62.5
287	32	63.6364
288	32	65.5172
289	32	67.3469
290	32	68
291	32	73.5849
292	33	53.125
293	33	53.6585
294	33	55.2632
295	33	55.3191
296	33	56.6667
297	33	56.7568
298	33	57.6923
299	33	60
300	34	47.3684
301	34	58.9286
302	34	59.6154
303	34	66.6667
304	34	67.3913
305	34	68
306	34	69.697
307	35	46.875
308	35	54.717
309	35	57.4074
310	35	58.5366
311	35	59.0164
312	35	61.5385
313	35	67.6471
314	35	72.093
315	36	52
316	36	60
317	36	60
318	36	61.0169
319	36	61.7647
320	36	62.8571
321	36	62.9032
322	36	70
323	36	71.1538
324	37	48.4848
325	37	53.8462
326	37	54.1667
327	37	55.5556
328	37	58.4615
329	37	58.8235
330	37	60
331	37	64.1509
332	37	64.5161
333	38	45.7143
334	38	52
335	38	54.0541
336	38	58
337	38	58.6207
338	38	65.1163
339	38	65.3846
340	38	70.1754
341	38	70.9677
342	38	72.5
343	39	50
344	39	56.7568
345	39	57.8947
346	39	58.0645
347	39	61.5385
348	39	62.5
349	39	65.1515
350	39	66.6667
351	40	43.3333
352	40	45.4545
353	40	52.9412
354	40	54.902
355	40	55.3191
356	40	57.6923
357	40	59.0909
358	40	63.6364
359	41	50
360	41	50
361	41	56.25
362	41	58.0645
363	41	59.0909
364	41	60
365	41	60.7143
366	41	64
367	41	66
368	42	53.7037
369	42	55.5556
370	42	56.0976
371	42	58.3333
372	42	58.4615
373	42	59.6154
374	42	62.069
375	42	62.9032
376	42	70.8333
377	43	51.4286
378	43	51.7241
379	43	58.3333
380	43	58.3333
381	43	60.7143
382	43	62.5
383	43	66.6667
384	43	68.4211
385	43	83.3333
386	44	42.8571
387	44	43.9024
388	44	44.4444
389	44	44.4444
390	44	54.6875
391	44	58.9744
392	44	59.5238
393	44	61.7021
394	44	63.3333
395	44	64.5161
396	44	71.4286
397	45	53.8462
398	45	56.4103
399	45	57.5
400	45	62.7907
401	45	66.6667
402	45	90
403	46	42.5
404	46	42.8571
405	46	44.7368
406	46	50
407	46	52.381
408	46	52.6316
409	46	56.7568
410	46	58.6207
411	46	66.0377
412	46	70.2128
413	47	45.4545
414	47	48.3871
415	47	55.3191
416	47	55.5556
417	47	59.375
418	47	60.7143
419	47	61.3636
420	47	64.7059
421	48	38.4615
422	48	46.1538
423	48	53.3333
424	48	53.5714
425	48	60
426	48	61.0169
427	48	61.5385
428	48	65.3846
429	48	66.6667
430	48	67.3913
431	48	68.75
432	49	50
433	49	51.6129
434	49	58.1395
435	49	60.4651
436	49	61.1111
437	49	69.2308
438	49	69.4444
439	50	46.875
440	50	48.9362
441	50	51.8519
442	50	56.7568
443	50	59.2593
444	50	61.7647
445	50	65
446	50	66.6667
447	50	66.6667
448	50	68.1818
449	51	50
450	51	54.8387
451	51	55.2632
452	51	56.0976
453	51	60
454	51	61.1111
455	51	62.8571
456	51	66.6667
457	51	66.6667
458	51	66.6667
459	52	45.2381
460	52	51.3514
461	52	57.1429
462	52	57.1429
463	52	59.2593
464	52	61.2903
465	52	65
466	52	67.2727
467	52	70.5882
468	53	44.1176
469	53	55.5556
470	53	57.1429
471	53	59.5238
472	53	65.2174
473	53	66.6667
474	53	66.6667
475	54	40
476	54	52.7778
477	54	55.5556
478	54	62.2642
479	54	63.6364
480	54	66.6667
481	54	70.2703
482	54	72.5
483	55	50.9434
484	55	55.5556
485	55	56
486	55	58.0645
487	55	60
488	55	61.5385
489	55	69.0909
490	56	44.4444
491	56	47.2222
492	56	53.5714
493	56	55.9322
494	56	57.1429
495	56	60.7143
496	56	62.069
497	57	45.4545
498	57	50
499	57	51.1628
500	57	51.4286
501	57	61.5385
502	57	62.5
503	57	64.7059
504	57	67.4419
505	58	48
506	58	48
507	58	48.3871
508	58	52.439
509	58	56.6667
510	58	59.375
511	58	63.8889
512	58	64.5833
513	58	65.5172
514	59	48.3871
515	59	53.4884
516	59	56.6038
517	59	57.4468
518	59	58.6207
519	59	60.3774
520	59	61.2903
521	59	62.5
522	59	64.5161
523	59	65.9574
524	59	69.2308
525	60	45.4545
526	60	46.1538
527	60	51.7241
528	60	52.6316
529	60	55.1724
530	60	60
531	60	60.8696
532	61	52
533	61	56.5217
534	61	62.5
535	61	66.6667
536	61	88.8889
537	62	42.1053
538	62	50
539	62	54.8387
540	62	60
541	62	61.1111
542	62	62.2222
543	62	63.6364
544	62	65.9574
545	63	23.0769
546	63	45.8333
547	63	55.9322
548	63	59.375
549	63	63.3333
550	63	63.8298
551	63	64.5161
552	63	69.7674
553	63	76.9231
554	64	41.6667
555	64	51.6129
556	64	52.7273
557	64	54.7619
558	64	56
559	64	59.375
560	64	62.5
561	64	66.6667
562	64	70
563	64	71.4286
564	65	39.5833
565	65	51.4286
566	65	51.8519
567	65	51.8519
568	65	56.4103
569	65	58.3333
570	65	60.7143
571	66	37.5
572	66	43.4783
573	66	44
574	66	50
575	66	52.6316
576	66	57.1429
577	66	68.75
578	67	34.4828
579	67	47.619
580	67	51.6129
581	67	53.3333
582	67	53.5714
583	67	56
584	67	57.5758
585	67	58.8235
586	68	50
587	68	51.2195
588	68	53.125
589	68	53.7037
590	68	54.0984
591	68	57.1429
592	68	58.7302
593	68	63.6364
594	68	63.8298
595	69	50
596	69	50
597	69	56.8966
598	69	57.1429
599	69	61.7647
600	69	65.625
601	69	80
602	70	36.3636
603	70	46.1538
604	70	50
605	70	50
606	70	53.5714
607	70	56.5217
608	70	56.6038
609	70	56.6667
610	70	68.9655
611	70	70
612	71	41.6667
613	71	53.3333
614	71	56.5217
615	71	60
616	71	61.9048
617	71	63.3333
618	71	65.1163
619	71	65.9574
620	72	36.8421
621	72	38.0952
622	72	55.5556
623	72	58.0645
624	72	60
625	72	62.069
626	72	64.2857
627	72	77.2727
628	73	45.8333
629	73	54.5455
630	73	57.6923
631	73	58.3333
632	73	60.9756
633	73	61.9048
634	73	62.8571
635	73	69.2308
636	74	44
637	74	45.1613
638	74	51.4286
639	74	51.8519
640	74	56.4103
641	74	60.7143
642	74	61.5385
643	74	62.069
644	75	42.1053
645	75	46.6667
646	75	47.8261
647	75	48.7179
648	75	50
649	75	50
650	75	52.381
651	75	53.3333
652	75	60.7143
653	75	70
654	75	72.7273
655	76	48.7805
656	76	50
657	76	53.8462
658	76	59.0909
659	76	60
660	76	63.3333
661	76	64.7059
662	77	45.2381
663	77	48.1481
664	77	52.6316
665	77	54.1667
666	77	55.5556
667	77	56.8966
668	77	58.1818
669	78	46.4286
670	78	50
671	78	52.1739
672	78	58.5366
673	78	62.069
674	78	63.8889
675	78	66.6667
676	79	45.9459
677	79	50
678	79	53.8462
679	79	55.1724
680	79	56.6038
681	79	60.6061
682	79	60.8108
683	79	65.625
684	80	46.1538
685	80	48.2759
686	80	50
687	80	51.8519
688	80	54.2373
689	80	56
690	80	59.2593
691	80	65.7895
692	80	68.75
693	81	45
694	81	45.4545
695	81	45.4545
696	81	45.7143
697	81	46.6667
698	81	52
699	81	53.5714
700	81	56.8182
701	81	64.9123
702	82	50
703	82	50
704	82	57.1429
705	82	58.3333
706	82	59.2593
707	82	60
708	82	65.3846
709	83	27.7778
710	83	40.9091
711	83	42.1053
712	83	50
713	83	50
714	83	50
715	83	50.9804
716	83	52
717	83	53.8462
718	84	30
719	84	33.3333
720	84	33.3333
721	84	36.8421
722	84	50
723	84	53.3333
724	84	53.8462
725	84	54.5455
726	84	65.7143
727	85	35
728	85	50
729	85	57.6923
730	85	62.069
731	85	62.5
732	85	65.5172
733	85	72.7273
734	86	38.0952
735	86	42.8571
736	86	46.6667
737	86	50
738	86	51.3514
739	86	52
740	86	66.6667
741	87	44.4444
742	87	46.1538
743	87	52
744	87	53.8462
745	87	55.5556
746	87	56.6667
747	88	46.6667
748	88	46.6667
749	88	47.619
750	88	50
751	88	51.8519
752	88	54.1667
753	88	54.8387
754	88	61.5385
755	88	64.8649
756	89	42.4242
757	89	44
758	89	44.4444
759	89	53.8462
760	89	57.1429
761	89	58.8235
762	90	42.8571
763	90	42.8571
764	90	50
765	90	53.3333
766	90	53.4884
767	90	55
768	90	55.5556
769	90	58.9744
770	90	62.8571
771	91	37.5
772	91	44.4444
773	91	45
774	91	45.8333
775	91	50
776	91	51.7241
777	91	52.0833
778	91	54.8387
779	91	60.7143
780	92	25
781	92	40
782	92	41.8605
783	92	51.8519
784	92	53.8462
785	92	68.3333
786	93	42.8571
787	93	47.7273
788	93	50
789	93	56
790	93	57.1429
791	93	62.5
792	93	66.6667
793	94	29.4118
794	94	42.1053
795	94	43.4783
796	94	47.619
797	94	52.1739
798	94	52.9412
799	94	53.8462
800	94	55.1724
801	94	61.1111
802	94	62.5
803	95	36.3636
804	95	43.1818
805	95	43.75
806	95	48
807	95	50
808	95	50
809	95	53.3333
810	95	53.4483
811	95	60.7143
812	95	63.3333
813	96	29.4118
814	96	39.4737
815	96	40.9091
816	96	44.4444
817	96	46.6667
818	96	58.3333
819	96	59.5238
820	97	44.4444
821	97	46.1538
822	97	48
823	97	51.1628
824	97	52
825	97	57.1429
826	98	47.0588
827	98	47.0588
828	98	47.8261
829	98	51.4286
830	98	57.1429
831	98	57.1429
832	98	57.971
833	99	33.3333
834	99	38.0952
835	99	43.4783
836	99	45
837	99	46.6667
838	99	48.5714
839	99	50
840	99	58.3333
841	99	59.2593
842	99	75
843	100	44.4444
844	100	45.8333
845	100	54.8387
846	100	55.1724
847	100	55.5556
848	100	58.6207
849	100	59.6154
850	100	60
851	100	70
852	101	23.0769
853	101	38.4615
854	101	38.8889
855	101	44.4444
856	101	52
857	101	52.1739
858	101	64.8649
859	102	33.3333
860	102	35.7143
861	102	40
862	102	42.1053
863	102	48
864	102	50
865	102	57.1429
866	103	46.6667
867	103	50
868	103	53.8462
869	103	54.8387
870	103	57.4468
871	103	59.375
872	103	61.9048
873	104	40
874	104	45.8333
875	104	54.1667
876	104	55.1724
877	104	55.5556
878	104	56.6667
879	104	63.3333
880	104	66.6667
881	105	45.4545
882	105	48
883	105	53.8462
884	105	56.8182
885	105	58
886	105	63.3333
887	105	66.6667
888	106	35.2941
889	106	45.4545
890	106	48.4848
891	106	52.1739
892	106	54.1667
893	106	56.8627
894	106	60
895	106	60.6061
896	107	29.4118
897	107	37.037
898	107	45.8333
899	107	48.1481
900	107	52.1739
901	107	56.5217
902	107	57.6923
903	107	61.8182
904	108	31.25
905	108	33.3333
906	108	38.2716
907	108	40.9091
908	108	47.0588
909	108	48
910	108	50
911	108	58.3333
912	109	42.3077
913	109	53.3333
914	109	56.5217
915	109	58.1395
916	110	35
917	110	39.1304
918	110	40.9091
919	110	48
920	110	50
921	110	57.1429
922	110	69.697
923	111	30
924	111	33.3333
925	111	35.4839
926	111	46.1538
927	111	46.1538
928	111	46.7742
929	111	52.6316
930	111	58.8235
931	111	59.2593
932	112	35
933	112	50
934	112	53.8462
935	112	54.5455
936	112	59.0909
937	112	60.7143
938	113	8.33333
939	113	29.4118
940	113	33.3333
941	113	35
942	113	36.8421
943	113	41.4634
944	113	51.8519
945	113	58.5106
946	114	40
947	114	40
948	114	45.4545
949	114	45.8333
950	114	60.6557
951	115	38.0952
952	115	43.75
953	115	45.8333
954	115	47.0588
955	115	52.381
956	115	56
957	116	25
958	116	27.7778
959	116	35.2941
960	116	42.8571
961	116	45.4545
962	116	50
963	117	45.9459
964	117	47.619
965	117	50
966	117	58.3333
967	117	58.3333
968	117	59.2593
969	118	27.7778
970	118	30
971	118	36.3636
972	118	38.0952
973	118	50
974	118	54.5455
975	118	57.4074
976	118	64.5161
977	119	25
978	119	33.3333
979	119	40.9091
980	119	42.1053
981	119	43.75
982	119	44.4444
983	119	55.8824
984	119	61.2903
985	120	35.2941
986	120	36.3636
987	120	37.5
988	120	38.0952
989	120	42.1053
990	120	50
991	120	56.7568
992	121	38.4615
993	121	44.4444
994	121	46.6667
995	121	50
996	121	52.1739
997	121	56.9444
998	122	33.3333
999	122	41.1765
1000	122	44.1176
1001	122	45
1002	122	48
1003	122	48.4375
1004	122	55.1724
1005	122	58.0645
1006	122	60
1007	123	33.3333
1008	123	33.3333
1009	123	36.3636
1010	123	43.4783
1011	123	45.6522
1012	123	50
1013	123	55.5556
1014	124	36.8421
1015	124	41.3793
1016	124	42.1053
1017	124	44.4444
1018	124	46.6667
1019	124	47.0588
1020	124	55.1724
1021	124	57.5758
1022	125	22.2222
1023	125	31.5789
1024	125	50
1025	125	52.1739
1026	125	54.5455
1027	125	60
1028	126	26.6667
1029	126	36.8421
1030	126	38.0952
1031	126	38.0952
1032	126	40.9091
1033	126	50
1034	126	59.2593
1035	126	73.3333
1036	127	40.7407
1037	127	41.6667
1038	127	50
1039	127	50
1040	127	52
1041	127	53.3333
1042	127	60
1043	128	45.4545
1044	128	47.619
1045	128	48
1046	128	59.6154
1047	128	60
1048	129	28.5714
1049	129	38.0952
1050	129	42.1053
1051	129	44.4444
1052	129	50
1053	129	52.6316
1054	129	54.5455
1055	129	57.1429
1056	130	33.3333
1057	130	36.8421
1058	130	38.8889
1059	130	40.9091
1060	130	52
1061	130	64.2857
1062	130	66.6667
1063	131	31.5789
1064	131	39.1304
1065	131	40
1066	131	41.6667
1067	131	46.6667
1068	131	47.619
1069	131	63.0952
1070	132	25
1071	132	38.8889
1072	132	42.8571
1073	132	50
1074	132	51.0638
1075	132	60.7143
1076	133	33.3333
1077	133	42.1053
1078	133	46.1538
1079	133	46.4286
1080	133	50
1081	133	56.0976
1082	134	26.6667
1083	134	42.1053
1084	134	48.3871
1085	134	50
1086	134	50
1087	134	52
1088	134	52.1739
1089	135	28.5714
1090	135	33.3333
1091	135	42.8571
1092	135	45
1093	135	46.3415
1094	135	55.5556
1095	136	36.3636
1096	136	41.6667
1097	136	42.8571
1098	136	44.4444
1099	136	52.1739
1100	137	23.5294
1101	137	25
1102	137	35.2941
1103	137	38.8889
1104	137	41.6667
1105	137	42.8571
1106	137	43.3333
1107	137	45.4545
1108	137	55.5556
1109	137	58.6957
1110	138	23.5294
1111	138	31.8182
1112	138	42.8571
1113	138	54.1667
1114	138	54.5455
1115	138	55.5556
1116	138	60
1117	138	62.5
1118	139	31.4286
1119	139	38.8889
1120	139	39.1304
1121	139	42.8571
1122	139	46.4286
1123	139	62.069
1124	140	8.33333
1125	140	31.5789
1126	140	40
1127	140	41.6667
1128	140	42.8571
1129	140	55.3191
1130	141	29.4118
1131	141	44.2623
1132	141	50
1133	141	52.381
1134	141	53.8462
1135	141	56.0976
1136	141	60
1137	142	30
1138	142	31.5789
1139	142	39.1304
1140	142	41.1765
1141	142	43.5897
1142	142	43.9024
1143	142	46.9388
1144	142	47.3684
1145	142	47.619
1146	142	51.8519
1147	143	27.2727
1148	143	29.4118
1149	143	35
1150	143	36.3636
1151	143	50
1152	143	58.3333
1153	144	31.5789
1154	144	32.2581
1155	144	35.2941
1156	144	37.1429
1157	144	42.1053
1158	144	42.1053
1159	144	44.1176
1160	144	44.8276
1161	144	47.0588
1162	145	31.25
1163	145	36.8421
1164	145	37.5
1165	145	45
1166	145	50
1167	145	54.2857
1168	146	25
1169	146	39.1304
1170	146	39.5349
1171	146	44.4444
1172	146	56.4103
1173	146	57.1429
1174	147	26.3158
1175	147	42.3077
1176	147	43.75
1177	147	44.4444
1178	147	46.4286
1179	147	50
1180	147	50.8475
1181	147	51.8519
1182	147	52.1739
1183	148	31.5789
1184	148	36.3636
1185	148	51.7241
1186	148	60
1187	149	6.66667
1188	149	21.4286
1189	149	40
1190	149	40.9091
1191	149	48
1192	149	50
1193	149	55.2632
1194	150	28.5714
1195	150	30
1196	150	33.3333
1197	150	37.5
1198	150	40
1199	150	41.1765
1200	150	48
1201	151	30.7692
1202	151	40
1203	151	40
1204	151	43.75
1205	151	48.0769
1206	151	51.6129
1207	152	18.75
1208	152	31.5789
1209	152	33.3333
1210	152	39.2857
1211	152	55.5556
1212	152	60.9756
1213	153	10.5263
1214	153	39.1304
1215	153	40.7407
1216	153	44.4444
1217	153	50.9091
1218	153	56.6038
1219	153	60.6061
1220	154	18.1818
1221	154	27.2727
1222	154	41.9355
1223	154	44.4444
1224	154	54.2373
1225	154	57.8125
1226	155	21.7391
1227	155	27.7778
1228	155	33.3333
1229	155	37.5
1230	155	50
1231	155	52.9412
1232	155	57.1429
1233	156	21.4286
1234	156	29.6296
1235	156	31.8182
1236	156	35.2941
1237	156	38.7097
1238	156	40
1239	156	55.5556
1240	157	13.3333
1241	157	20
1242	157	23.5294
1243	157	23.8095
1244	157	25
1245	157	33.3333
1246	157	33.3333
1247	157	46.5116
1248	158	27.7778
1249	158	36.1702
1250	158	40.7407
1251	158	41.1765
1252	158	48.5714
1253	158	56.0606
1254	158	61.5385
1255	159	25
1256	159	25
1257	159	26.087
1258	159	36
1259	159	42.1875
1260	159	45.1613
1261	159	47.619
1262	160	12.5
1263	160	18.1818
1264	160	44
1265	160	50
1266	160	51.5152
1267	161	23.8095
1268	161	25
1269	161	31.25
1270	161	38.7097
1271	161	47.8261
1272	161	52.2388
1273	161	52.2727
1274	161	54.8387
1275	162	25
1276	162	33.3333
1277	162	35
1278	162	36
1279	162	45.098
1280	162	65.3846
1281	163	29.4118
1282	163	31.5789
1283	163	33.3333
1284	163	34.7826
1285	163	51.3514
1286	163	53.8462
1287	163	54.5455
1288	163	57.6923
1289	164	7.69231
1290	164	30.4348
1291	164	31.5789
1292	164	38.4615
1293	164	41.3793
1294	164	46.4286
1295	164	52.6316
1296	165	20
1297	165	25
1298	165	39.5833
1299	165	46.9388
1300	165	55.7377
1301	166	17.6471
1302	166	20
1303	166	33.3333
1304	166	37.5
1305	166	48
1306	166	50
1307	166	50
1308	167	15.7895
1309	167	31.8182
1310	167	38.1818
1311	167	40
1312	167	51.8519
1313	168	5.88235
1314	168	14.2857
1315	168	30.7692
1316	168	38.4615
1317	168	45.4545
1318	168	53.6585
1319	168	54.5455
1320	169	6.66667
1321	169	16.6667
1322	169	31.5789
1323	169	36.3636
1324	169	43.75
1325	169	47.2222
1326	169	52.9412
1327	170	27.2727
1328	170	36.3636
1329	170	40
1330	170	40
1331	170	48.9362
1332	170	53.125
1333	171	31.5789
1334	171	40
1335	171	51.1111
1336	171	54.8387
1337	172	34.7826
1338	172	41.6667
1339	172	48.1481
1340	172	48.2759
1341	172	55
1342	172	56.7568
1343	173	13.3333
1344	173	18.75
1345	173	31.8182
1346	173	34.6154
1347	173	52.1739
1348	173	53.6585
1349	174	6.66667
1350	174	26.6667
1351	174	38.0952
1352	174	38.6364
1353	174	42.3077
1354	174	42.8571
1355	174	45.4545
1356	174	47.0588
1357	175	10
1358	175	15.7895
1359	175	30.4348
1360	175	33.3333
1361	175	39.2857
1362	175	46.875
1363	175	47.0588
1364	175	47.619
1365	175	48
1366	176	17.6471
1367	176	20
1368	176	28.5714
1369	176	33.3333
1370	176	38.8889
1371	177	20
1372	177	21.4286
1373	177	29.1667
1374	177	34.6154
1375	177	45.8333
1376	177	52.9412
1377	178	15.7895
1378	178	23.5294
1379	178	34.7826
1380	178	38.2353
1381	178	41.6667
1382	178	50
1383	179	0
1384	179	26.087
1385	179	31.8182
1386	179	40
1387	179	41.6667
1388	179	48
1389	179	55.5556
1390	179	56.6667
1391	180	18.75
1392	180	22.2222
1393	180	23.0769
1394	180	33.3333
1395	180	53.125
1396	180	54.1667
1397	181	26.6667
1398	181	27.2727
1399	181	29.1667
1400	181	33.3333
1401	181	35.2941
1402	181	38.8889
1403	181	46.6667
1404	182	21.0526
1405	182	31.5789
1406	182	34.7826
1407	182	42.3077
1408	182	46.4286
1409	182	55.1724
1410	182	56.25
1411	183	7.14286
1412	183	26.6667
1413	183	30
1414	183	30
1415	183	45
1416	183	46.1538
1417	183	48.2759
1418	183	71.4286
1419	184	0
1420	184	7.69231
1421	184	13.3333
1422	184	27.7778
1423	184	28.5714
1424	184	41.6667
1425	184	50
1426	184	55
1427	184	55.8824
1428	184	59.375
1429	185	0
1430	185	13.3333
1431	185	15
1432	185	16.6667
1433	185	51.8519
1434	186	15.7895
1435	186	21.4286
1436	186	33.3333
1437	186	37.5
1438	186	41.0256
1439	186	41.3793
1440	186	42.3077
1441	186	70
1442	187	11.1111
1443	187	44.8276
1444	187	47.8261
1445	187	48.1481
1446	187	53.3333
1447	188	7.69231
1448	188	10.5263
1449	188	26.087
1450	188	29.4118
1451	188	33.3333
1452	188	36
1453	188	54.1667
1454	188	54.5455
1455	189	5.55556
1456	189	6.66667
1457	189	31.5789
1458	189	35
1459	189	36.3636
1460	189	42.8571
1461	189	45
1462	190	0
1463	190	21.0526
1464	190	25
1465	190	26.087
1466	190	36.3636
1467	191	7.69231
1468	191	7.69231
1469	191	32
1470	191	38.0952
1471	191	44.4444
1472	191	47.0588
1473	191	58.6207
1474	192	22.2222
1475	192	26.087
1476	192	27.2727
1477	192	27.2727
1478	192	28.5714
1479	192	38.7097
1480	192	44.4444
1481	193	16.6667
1482	193	16.6667
1483	193	23.3333
1484	193	23.5294
1485	193	41.9355
1486	193	68
1487	194	0
1488	194	17.6471
1489	194	21.0526
1490	194	21.4286
1491	194	26.3158
1492	194	28.5714
1493	194	36.8421
1494	194	42.3077
1495	195	21.0526
1496	195	26.6667
1497	195	28.5714
1498	195	33.3333
1499	195	33.3333
1500	195	34.7826
1501	195	40.7407
1502	196	13.3333
1503	196	33.3333
1504	196	34.6154
1505	196	34.7826
1506	196	35.2941
1507	196	44.1176
1508	196	47.619
1509	196	48.2759
1510	197	15
1511	197	28.5714
1512	197	34.6154
1513	197	37.5
1514	197	40
1515	198	0
1516	198	22.2222
1517	198	22.7273
1518	198	40
1519	198	48.2759
1520	198	51.7241
1521	198	55
1522	199	16.6667
1523	199	20
1524	199	22.2222
1525	199	31.25
1526	199	31.8182
1527	199	41.6667
1528	200	11.7647
1529	200	16.6667
1530	200	21.4286
1531	200	21.4286
1532	200	26.087
1533	200	36.8421
1534	200	42.1053
1535	201	0
1536	201	13.3333
1537	201	22.2222
1538	201	27.2727
1539	201	31.8182
1540	201	34.6154
1541	201	48.8889
1542	201	57.1429
1543	202	0
1544	202	14.2857
1545	202	28
1546	202	33.3333
1547	202	35
1548	202	48.3871
1549	202	60
1550	203	11.1111
1551	203	11.1111
1552	203	14.2857
1553	203	16.6667
1554	203	38.8889
1555	203	40
1556	203	50
1557	204	11.7647
1558	204	27.5862
1559	204	31.8182
1560	204	35.2941
1561	204	38.4615
1562	204	38.4615
1563	204	40
1564	205	18.75
1565	205	20
1566	205	30
1567	205	47.619
1568	205	52.381
1569	205	60
1570	206	15.3846
1571	206	19.0476
1572	206	19.0476
1573	206	27.7778
1574	206	30.4348
1575	206	33.3333
1576	206	38.8889
1577	206	46.6667
1578	206	53.3333
1579	207	11.7647
1580	207	14.2857
1581	207	41.1765
1582	207	44.7368
1583	207	45
1584	207	53.8462
1585	208	15.7895
1586	208	18.75
1587	208	20
1588	208	25
1589	208	27.7778
1590	208	31.5789
1591	209	18.75
1592	209	26.6667
1593	209	27.2727
1594	209	34.7826
1595	209	44.4444
1596	209	55.5556
1597	209	57.8947
1598	210	0
1599	210	11.7647
1600	210	15.3846
1601	210	18.75
1602	210	20
1603	210	34.7826
1604	210	37.5
1605	210	38.4615
1606	211	0
1607	211	5.88235
1608	211	28.5714
1609	211	31.8182
1610	211	36.3636
1611	211	40
1612	212	12.5
1613	212	17.8571
1614	212	20
1615	212	25
1616	212	31.5789
1617	212	42.3077
1618	212	60
1619	213	20
1620	213	23.5294
1621	213	27.7778
1622	213	33.3333
1623	213	41.6667
1624	214	0
1625	214	11.7647
1626	214	14.2857
1627	214	21.0526
1628	214	31.8182
1629	215	0
1630	215	0
1631	215	0
1632	215	17.6471
1633	215	25
1634	215	27.2727
1635	215	35
1636	215	38.4615
1637	215	45
1638	216	0
1639	216	14.2857
1640	216	15.7895
1641	216	20
1642	216	22.7273
1643	216	28.5714
1644	216	44
1645	216	45.8333
1646	216	57.1429
1647	217	0
1648	217	5.26316
1649	217	25
1650	217	25
1651	217	41.1765
1652	217	64
1653	218	10.5263
1654	218	17.6471
1655	218	19.0476
1656	218	25
1657	218	27.7778
1658	218	28.5714
1659	218	30
1660	218	46.1538
1661	219	0
1662	219	0
1663	219	0
1664	219	19.0476
1665	219	43.75
1666	219	45.4545
1667	220	7.69231
1668	220	16.6667
1669	220	23.5294
1670	220	34.7826
1671	220	39.1304
1672	220	46.6667
1673	220	50
1674	221	0
1675	221	22.2222
1676	221	27.7778
1677	221	40
1678	221	41.6667
1679	221	47.0588
1680	222	10
1681	222	14.2857
1682	222	47.3684
1683	223	10.5263
1684	223	12.5
1685	223	16.6667
1686	223	29.4118
1687	223	31.8182
1688	223	33.3333
1689	223	39.1304
1690	224	6.66667
1691	224	18.1818
1692	224	25
1693	224	31.5789
1694	224	38.0952
1695	225	15
1696	225	25
1697	225	34.7826
1698	225	41.6667
1699	225	59.2593
1700	226	11.7647
1701	226	15
1702	226	23.8095
1703	226	36.3636
1704	226	41.1765
1705	227	5.88235
1706	227	6.25
1707	227	6.66667
1708	227	22.2222
1709	227	36.3636
1710	227	45
1711	228	0
1712	228	10
1713	228	21.0526
1714	228	26.087
1715	228	34.7826
1716	228	50
1717	229	0
1718	229	5.55556
1719	229	11.1111
1720	229	11.7647
1721	229	22.2222
1722	229	25
1723	229	42.8571
1724	229	43.75
1725	230	11.1111
1726	230	30
1727	231	0
1728	231	13.3333
1729	231	36.3636
1730	231	43.75
1731	232	21.0526
1732	232	26.6667
1733	232	36.8421
1734	233	0
1735	233	15.7895
1736	233	16.6667
1737	233	18.75
1738	233	33.3333
1739	234	7.69231
1740	234	11.7647
1741	234	16.6667
1742	234	20
1743	234	40
1744	234	47.619
1745	235	0
1746	235	5.88235
1747	235	22.2222
1748	235	30
1749	235	33.3333
1750	235	47.619
1751	236	0
1752	236	47.0588
1753	237	0
1754	237	0
1755	237	11.1111
1756	237	16.6667
1757	237	20
1758	237	26.3158
1759	238	6.66667
1760	238	16.6667
1761	238	18.1818
1762	238	21.4286
1763	238	35.7143
1764	239	6.66667
1765	239	15.7895
1766	239	31.5789
1767	240	0
1768	240	7.14286
1769	240	15.3846
1770	240	33.3333
1771	240	40.9091
1772	240	43.75
1773	241	0
1774	241	5.55556
1775	241	10.5263
1776	241	14.2857
1777	242	21.4286
1778	242	22.2222
1779	242	28.5714
1780	243	17.6471
1781	243	17.6471
1782	243	38.8889
1783	243	40
1784	244	6.66667
1785	244	13.3333
1786	244	56.25
1787	245	6.66667
1788	245	16.6667
1789	245	26.3158
1790	245	33.3333
1791	246	0
1792	246	15.3846
1793	246	21.4286
1794	247	11.7647
1795	247	13.3333
1796	247	18.75
1797	248	15.7895
1798	248	30
1799	248	33.3333
1800	249	0
1801	249	5.88235
1802	249	11.7647
1803	249	30.7692
1804	249	36.3636
1805	250	8.33333
1806	250	18.75
1807	250	23.8095
1808	250	27.2727
1809	251	0
1810	251	6.25
1811	251	11.7647
1812	252	0
1813	252	6.66667
1814	252	10.5263
1815	252	19.0476
1816	253	12.5
1817	253	35.7143
1818	254	0
1819	254	8.33333
1820	254	26.3158
1821	255	10.5263
1822	255	40
1823	256	0
1824	256	6.66667
1825	256	12.5
1826	257	6.25
1827	257	6.25
1828	257	7.14286
1829	257	12.5
1830	258	0
1831	258	6.25
1832	258	14.2857
1833	259	6.25
1834	259	31.5789
1835	260	0
1836	261	0
1837	261	12.5
1838	261	33.3333
1839	262	7.14286
1840	262	7.14286
1841	262	8.33333
1842	262	18.75
1843	263	0
1844	263	7.69231
1845	263	18.75
1846	264	0
1847	264	20
1848	265	7.69231
1849	265	15
1850	265	30
1851	267	40
1852	268	0
1853	268	22.2222
1854	269	0
1855	269	18.75
1856	270	20
1857	271	0
1858	272	17.6471
1859	274	66.6667
1860	275	20
1861	283	0
