# Supplementary material for: Discrepancies between empirical and theoretical probability in human binary choices within the game of Go
Source: Front Psychol. 2026 Apr 30;17:1594220. doi: 10.3389/fpsyg.2026.1594220 (PMC13171542; doi:10.3389/fpsyg.2026.1594220)
Supplement: Supplementary file 5 [file Data_Sheet_5.xlsx]

## Sheet: Fig. 4A
#	Level (Dan)	Black stone (%)
1	9	52.5
2	9	45
3	9	42.5
4	9	47.5
5	9	40
6	9	55
7	9	37.5
8	9	60
9	9	51.25
10	9	52.5
11	9	57.5
12	9	52.5
13	9	52.5
14	9	57.5
15	9	60
16	9	40
17	9	52.5
18	9	45
19	9	52.5
20	9	57.5
21	9	50
22	9	45
23	9	57.5
24	9	60
25	9	45
26	9	50
27	9	40
28	9	47.5
29	9	62.5
30	9	50
31	9	60
32	9	57.5
33	9	32.5
34	9	55
35	9	47.5
36	9	52.5
37	9	62.5
38	9	50
39	9	47.5
40	9	52.5
41	9	60
42	9	52.5
43	9	32.5
44	9	45
45	9	52.5
46	9	57.5
47	9	42.5
48	9	52.5
49	9	50
50	9	47.5
51	9	55
52	9	47.5
53	9	50
54	9	62.5
55	9	52.5
56	9	50
57	9	75
58	9	55
59	9	60
60	9	52.5
61	9	62.5
62	9	57.5
63	9	60
64	9	62.5
65	9	62.5
66	9	47.5
67	9	50
68	9	55
69	9	50
70	9	30
71	9	50
72	9	57.5
73	8	55
74	8	60
75	8	57.5
76	8	52.5
77	8	55
78	8	52.5
79	8	47.5
80	8	55
81	8	42.5
82	8	47.5
83	8	50
84	8	57.5
85	8	45
86	8	45
87	8	62.5
88	8	50
89	8	60
90	8	60
91	8	50
92	8	52.5
93	8	42.5
94	8	47.5
95	8	55
96	8	42.5
97	8	30
98	8	57.5
99	8	50
100	8	50
101	8	40
102	8	57.5
103	8	47.5
104	8	65
105	8	20
106	8	50
107	8	67.5
108	8	60
109	8	47.5
110	8	50
111	8	62.5
112	7	55
113	7	45
114	7	48.3
115	7	45
116	7	57.5
117	7	52.5
118	7	40
119	7	67.5
120	7	47.5
121	7	60
122	7	42.5
123	7	37.5
124	7	60
125	7	47.5
126	7	52.5
127	7	57.5
128	7	65
129	7	50
130	7	47.5
131	7	52.5
132	7	62.5
133	7	47.5
134	7	52.5
135	7	60
136	7	35
137	7	45
138	7	57.5
139	7	50
140	7	50
141	7	50
142	7	57.5
143	7	57.5
144	7	37.5
145	7	55
146	7	60
147	7	42.5
148	7	47.5
149	7	47.5
150	7	57.5
151	7	57.5
152	7	57.5
153	7	32.5
154	7	50
155	7	47.5
156	7	55
157	7	50
158	6	55
159	6	40
160	6	35
161	6	47.5
162	6	45
163	6	45
164	6	50
165	6	55
166	6	30
167	6	55
168	6	55
169	6	35
170	6	50
171	6	62.5
172	6	50
173	6	47.5
174	6	32.5
175	6	65
176	6	32.5
177	6	42.5
178	6	37.5
179	6	47.5
180	6	57.5
181	5	55
182	5	55
183	5	32.5
184	5	47.5
185	5	32.5
186	5	40
187	5	57.5
188	5	32.5
189	5	65
190	5	60
191	5	50
192	5	37.5
193	5	60
194	5	52.5
195	5	47.5
196	5	55
197	5	55
198	5	60
199	5	45
200	5	42.5
201	5	52.5
202	5	42.5
203	5	27.5
204	5	40
205	5	50
206	5	62.5
207	5	50
208	5	57.5
209	5	45
210	5	42.5
211	4	50
212	4	45
213	4	40
214	4	30
215	4	42.5
216	4	50
217	4	70
218	4	52.5
219	4	45
220	4	42.5
221	3	48.3
222	3	53.3
223	3	48.3
224	3	50
225	3	25
226	3	45
227	3	45
228	3	65
229	3	67.5
230	3	45
231	3	50
232	3	50
233	3	55
234	3	45
235	3	47.5
236	3	55
237	3	62.5
238	3	42.5
239	3	45
240	2	48.3
241	2	60
242	2	60
243	2	47.5
244	2	65
245	2	47.5
246	2	42.5
247	2	47.5
248	2	32.5
249	1	50
250	1	55
251	1	30
252	1	55
253	1	40
254	1	35
255	1	50
256	1	55
257	1	60
258	1	45
259	1	45
260	1	50
261	1	60
262	1	70
263	1	45
264	1	57.5
265	1	52.5
266	1	50
267	1	45
268	1	50
269	1	47.5
270	1	45
271	1	42.5
272	1	42.5
273	1	32.5
274	1	52.5
275	1	57.5
276	0	45
277	0	46.7
278	0	50
279	0	40
280	0	35
281	0	55
282	0	45
283	0	47.5
284	0	75
285	0	45
286	0	45
287	0	57.5
288	0	45
289	0	40
290	0	47.5
291	0	30
292	0	52.5
293	0	40
