# Supplementary material for: Discrepancies between empirical and theoretical probability in human binary choices within the game of Go
Source: Front Psychol. 2026 Apr 30;17:1594220. doi: 10.3389/fpsyg.2026.1594220 (PMC13171542; doi:10.3389/fpsyg.2026.1594220)
Supplement: Supplementary file 6 [file Data_Sheet_6.xlsx]

## Sheet: Fig. 4C
#	Player ID number	Black stone (%)
1	1	25
2	2	33.3
3	3	0
4	4	49.7
5	5	40
6	6	18.2
7	7	38.9
8	8	0
9	9	37.5
10	10	45.5
11	11	58.3
12	12	31.3
13	13	28.6
14	14	52.9
15	15	48
16	16	26.7
17	17	37.5
18	18	8.3
19	19	56
20	20	51.7
21	21	22.2
22	22	35.3
23	23	47.4
24	24	0
25	25	47.1
26	26	53.6
27	27	50
28	28	51.9
29	29	43.8
30	30	47.4
31	31	0
32	32	70
33	33	28.6
34	34	59.5
35	35	25
36	36	56.5
37	37	50
38	38	48.5
39	39	42.1
40	40	56.3
41	41	57.7
42	42	33.3
43	43	45.8
44	44	46.2
45	45	52.3
46	46	51.3
47	47	51
48	48	54
49	49	53.9
50	50	56.3
51	51	52.9
52	52	0
53	53	51.3
54	54	44
55	55	25
56	56	51.2
57	57	56.1
58	58	45.9
59	59	43.2
60	60	49.7
61	61	61.9
62	62	61
63	63	40
64	64	52.4
65	65	30
66	66	0
67	67	0
68	68	40
69	69	48.5
70	70	52.5
71	71	44.3
72	72	36.8
73	73	25
74	74	43.6
75	75	48.8
76	76	41.2
77	77	49
78	79	40.7
79	80	54.7
80	81	45.4
81	82	44.2
82	83	51.7
83	84	46.5
84	85	51.8
85	86	50
86	87	45.4
87	88	46.2
88	89	50
89	90	0
90	91	56.5
91	92	43.5
92	93	53.7
93	94	52.3
94	95	49.7
95	96	50
96	97	55.6
97	98	59.1
98	99	45.7
99	100	34.8
100	101	37.5
101	102	45.1
102	103	53.6
103	104	44.4
104	105	47.2
105	106	63.2
106	107	48.1
107	108	51.6
108	109	10
109	110	49
110	111	41.7
111	113	46.7
112	114	49.9
113	115	41.2
114	116	48.1
115	117	44.4
116	118	45
117	119	48.4
118	120	46.9
119	121	55.4
120	122	40.7
121	123	49.5
122	124	35.7
123	125	53
124	126	41.9
125	127	43.3
126	128	35.3
127	129	55
128	130	38.5
129	131	51.1
130	132	49.5
131	133	53
132	134	43.9
133	135	48.5
134	136	50
135	137	44.4
136	138	57.1
137	139	51.6
138	140	28.6
139	141	53.8
140	142	38.9
141	143	51.5
142	144	53.2
143	145	20
144	146	49.7
145	147	54.8
146	148	60
147	149	45.9
148	150	49.8
149	151	56.5
150	152	51.3
151	153	53.3
152	156	49.8
153	157	44.4
154	158	52.8
155	159	51.9
156	160	51.8
157	161	50
158	162	33.3
159	163	41.4
160	164	40
161	165	51.9
162	166	54.8
163	167	50
164	168	55.6
165	169	61
166	170	50.3
167	171	33.3
168	172	50.2
169	173	56.8
170	174	42.9
171	175	43.2
172	176	41.5
173	177	45.4
174	178	61.8
175	179	45.7
176	180	51.9
177	181	45.2
178	182	52.2
179	183	52.5
180	184	53.1
181	185	40.5
182	186	31.3
183	187	58.9
184	188	36.4
185	189	52.8
186	190	54.5
187	191	46.8
188	192	51.5
189	193	56.3
190	194	54
191	195	51.6
192	196	42.2
193	197	50.7
194	198	56.3
195	199	48.3
196	200	50
197	201	50
198	202	0
199	203	53.8
200	204	53.5
201	205	56
202	206	49
203	207	56.5
204	208	0
205	209	44.2
206	210	53.8
207	211	53.7
208	212	53.7
209	213	52.8
210	214	30
211	215	49.2
212	216	54.5
213	217	46.2
214	218	52.9
215	219	51.1
216	220	45.9
217	221	57.1
218	222	42.9
219	223	52.6
220	224	66.7
221	225	55.1
222	226	54.1
223	227	40.7
224	228	49.6
225	229	57.9
226	230	50.7
227	231	53.5
228	232	48.4
229	233	47.6
230	234	57.1
231	235	47.6
232	236	43.2
233	237	53.7
234	238	48.1
235	239	51.3
236	240	50.3
237	241	48.5
238	242	53.7
239	243	45
240	244	44.6
241	245	57.1
242	246	49
243	247	48.8
244	248	45.8
245	249	46.2
246	250	57.5
247	251	41.9
248	252	53.7
249	253	50.4
250	254	55.6
251	255	46.7
252	256	47.7
253	257	54.5
254	258	53.6
255	259	45
256	260	50.2
257	261	46.8
258	262	58.5
259	263	66.7
260	264	0
261	265	30.4
262	266	58.1
263	267	45.5
264	268	33.3
265	269	67.7
266	270	48.1
267	271	54.1
268	272	44.2
269	273	33.3
270	274	38.9
271	275	53.1
272	276	16.7
273	277	55.4
274	278	66.7
275	279	46.8
276	280	66.7
277	281	51.3
278	282	56.3
279	283	37.8
280	284	56.3
281	285	41.4
282	286	50
283	287	36.8
284	288	48.3
285	289	66.7
286	291	52.6
287	292	44.4
288	293	33.3
289	294	50
290	295	57.3
291	296	49.3
292	297	50
293	298	50
294	299	54.5
295	300	50
296	301	41.1
297	302	62.5
298	304	42.9
299	305	50.9
300	307	42.1
301	308	50
302	309	58.1
303	310	45.5
304	314	60
305	315	50
306	316	33.3
307	318	33.3
308	322	42.9
309	325	44.4
310	327	50
311	330	33.3
